# Supplementary material for: Computational Docking as a Tool in Guiding the Drug Design of Rutaecarpine Derivatives as Potential SARS-CoV-2 Inhibitors
Source: Molecules. 2024 Jun 3;29(11):2636. doi: 10.3390/molecules29112636 (PMC11173897; doi:10.3390/molecules29112636)
Supplement: Supplementary file 1 [file molecules-29-02636-s001.zip]

Archive with 1 entries (1 files):
- molecules-3038897-supplementary.pdf
